# Supplementary material for: Application of Bacillus tequilensis for the control of gray mold caused by Botrytis cinerea in blueberry and mechanisms of action: inducing phenylpropanoid pathway metabolism
Source: Front Microbiol. 2024 Aug 30;15:1455008. doi: 10.3389/fmicb.2024.1455008 (PMC11392732; doi:10.3389/fmicb.2024.1455008)
Supplement: Supplementary file 2 [file Table_2.XLSX]

## Sheet: Sheet 1
DEGs in both treatments
Vadar_g29269_Vaccinium_darrowii_v1.2
Vadar_g19657_Vaccinium_darrowii_v1.2
Vadar_g31379_Vaccinium_darrowii_v1.2
Vadar_g6890_Vaccinium_darrowii_v1.2
Vadar_g46670_Vaccinium_darrowii_v1.2
Vadar_g16880_Vaccinium_darrowii_v1.2
Vadar_g20683_Vaccinium_darrowii_v1.2
Vadar_g23693_Vaccinium_darrowii_v1.2
Vadar_g25011_Vaccinium_darrowii_v1.2
Vadar_g46903_Vaccinium_darrowii_v1.2
Vadar_g37041_Vaccinium_darrowii_v1.2
Vadar_g40087_Vaccinium_darrowii_v1.2
Vadar_g41019_Vaccinium_darrowii_v1.2
Vadar_g43661_Vaccinium_darrowii_v1.2
Vadar_g5_Vaccinium_darrowii_v1.2
Vadar_g27287_Vaccinium_darrowii_v1.2
Vadar_g30954_Vaccinium_darrowii_v1.2
Vadar_g30210_Vaccinium_darrowii_v1.2
Vadar_g18994_Vaccinium_darrowii_v1.2
Vadar_g11955_Vaccinium_darrowii_v1.2
Vadar_g282_Vaccinium_darrowii_v1.2
Vadar_g33228_Vaccinium_darrowii_v1.2
Vadar_g44225_Vaccinium_darrowii_v1.2
Vadar_g19442_Vaccinium_darrowii_v1.2
Vadar_g14898_Vaccinium_darrowii_v1.2
Vadar_g41131_Vaccinium_darrowii_v1.2
Vadar_g32363_Vaccinium_darrowii_v1.2
Vadar_g4694_Vaccinium_darrowii_v1.2
Vadar_g22595_Vaccinium_darrowii_v1.2
Vadar_g12385_Vaccinium_darrowii_v1.2
Vadar_g24842_Vaccinium_darrowii_v1.2
Vadar_g15651_Vaccinium_darrowii_v1.2
Vadar_g42106_Vaccinium_darrowii_v1.2
Vadar_g40723_Vaccinium_darrowii_v1.2
Vadar_g27019_Vaccinium_darrowii_v1.2
Vadar_g29515_Vaccinium_darrowii_v1.2
Vadar_g21544_Vaccinium_darrowii_v1.2
Vadar_g23293_Vaccinium_darrowii_v1.2
Vadar_g44642_Vaccinium_darrowii_v1.2
Vadar_g20681_Vaccinium_darrowii_v1.2
Vadar_g29497_Vaccinium_darrowii_v1.2
Vadar_g31839_Vaccinium_darrowii_v1.2
Vadar_g18403_Vaccinium_darrowii_v1.2
Vadar_g19495_Vaccinium_darrowii_v1.2
Vadar_g4499_Vaccinium_darrowii_v1.2
Vadar_g15202_Vaccinium_darrowii_v1.2
Vadar_g36874_Vaccinium_darrowii_v1.2
Vadar_g8836_Vaccinium_darrowii_v1.2
Vadar_g8467_Vaccinium_darrowii_v1.2
Vadar_g31838_Vaccinium_darrowii_v1.2
Vadar_g8691_Vaccinium_darrowii_v1.2
Vadar_g31968_Vaccinium_darrowii_v1.2
Vadar_g4208_Vaccinium_darrowii_v1.2
Vadar_g1592_Vaccinium_darrowii_v1.2
Vadar_g46063_Vaccinium_darrowii_v1.2
Vadar_g14805_Vaccinium_darrowii_v1.2
Vadar_g38918_Vaccinium_darrowii_v1.2
Vadar_g11204_Vaccinium_darrowii_v1.2
Vadar_g9179_Vaccinium_darrowii_v1.2
Vadar_g40999_Vaccinium_darrowii_v1.2
Vadar_g26646_Vaccinium_darrowii_v1.2
Vadar_g4457_Vaccinium_darrowii_v1.2
Vadar_g16607_Vaccinium_darrowii_v1.2
Vadar_g32361_Vaccinium_darrowii_v1.2
Vadar_g26102_Vaccinium_darrowii_v1.2
Vadar_g24340_Vaccinium_darrowii_v1.2
Vadar_g27531_Vaccinium_darrowii_v1.2
Vadar_g19472_Vaccinium_darrowii_v1.2
Vadar_g3376_Vaccinium_darrowii_v1.2
Vadar_g21207_Vaccinium_darrowii_v1.2
Vadar_g32368_Vaccinium_darrowii_v1.2
Vadar_g41069_Vaccinium_darrowii_v1.2
Vadar_g10679_Vaccinium_darrowii_v1.2
Vadar_g37439_Vaccinium_darrowii_v1.2
Vadar_g16290_Vaccinium_darrowii_v1.2
Vadar_g41037_Vaccinium_darrowii_v1.2
Vadar_g11246_Vaccinium_darrowii_v1.2
Vadar_g33691_Vaccinium_darrowii_v1.2
Vadar_g12467_Vaccinium_darrowii_v1.2
Vadar_g27204_Vaccinium_darrowii_v1.2
Vadar_g38033_Vaccinium_darrowii_v1.2
Vadar_g41461_Vaccinium_darrowii_v1.2
Vadar_g38870_Vaccinium_darrowii_v1.2
Vadar_g31360_Vaccinium_darrowii_v1.2
Vadar_g25549_Vaccinium_darrowii_v1.2
Vadar_g26468_Vaccinium_darrowii_v1.2
Vadar_g10356_Vaccinium_darrowii_v1.2
Vadar_g10971_Vaccinium_darrowii_v1.2
Vadar_g45640_Vaccinium_darrowii_v1.2
Vadar_g18060_Vaccinium_darrowii_v1.2
Vadar_g2292_Vaccinium_darrowii_v1.2
Vadar_g13140_Vaccinium_darrowii_v1.2
Vadar_g23839_Vaccinium_darrowii_v1.2
Vadar_g4775_Vaccinium_darrowii_v1.2
Vadar_g43019_Vaccinium_darrowii_v1.2
Vadar_g42665_Vaccinium_darrowii_v1.2
Vadar_g4974_Vaccinium_darrowii_v1.2
Vadar_g11528_Vaccinium_darrowii_v1.2
Vadar_g10045_Vaccinium_darrowii_v1.2
Vadar_g44886_Vaccinium_darrowii_v1.2
Vadar_g38887_Vaccinium_darrowii_v1.2
Vadar_g33116_Vaccinium_darrowii_v1.2
Vadar_g40469_Vaccinium_darrowii_v1.2
Vadar_g44880_Vaccinium_darrowii_v1.2
Vadar_g23405_Vaccinium_darrowii_v1.2
Vadar_g36222_Vaccinium_darrowii_v1.2
Vadar_g44881_Vaccinium_darrowii_v1.2
Vadar_g16671_Vaccinium_darrowii_v1.2
Vadar_g41003_Vaccinium_darrowii_v1.2
Vadar_g42021_Vaccinium_darrowii_v1.2
Vadar_g27002_Vaccinium_darrowii_v1.2
Vadar_g45811_Vaccinium_darrowii_v1.2
Vadar_g38888_Vaccinium_darrowii_v1.2
Vadar_g36913_Vaccinium_darrowii_v1.2
Vadar_g38240_Vaccinium_darrowii_v1.2
Vadar_g32367_Vaccinium_darrowii_v1.2
Vadar_g23845_Vaccinium_darrowii_v1.2
Vadar_g1558_Vaccinium_darrowii_v1.2
Vadar_g8498_Vaccinium_darrowii_v1.2
Vadar_g15071_Vaccinium_darrowii_v1.2
Vadar_g32789_Vaccinium_darrowii_v1.2
Vadar_g6835_Vaccinium_darrowii_v1.2
Vadar_g23200_Vaccinium_darrowii_v1.2
Vadar_g14199_Vaccinium_darrowii_v1.2
Vadar_g6517_Vaccinium_darrowii_v1.2
Vadar_g22375_Vaccinium_darrowii_v1.2
Vadar_g45894_Vaccinium_darrowii_v1.2
Vadar_g12028_Vaccinium_darrowii_v1.2
Vadar_g41296_Vaccinium_darrowii_v1.2
Vadar_g5108_Vaccinium_darrowii_v1.2
Vadar_g27174_Vaccinium_darrowii_v1.2
Vadar_g26696_Vaccinium_darrowii_v1.2
Vadar_g46309_Vaccinium_darrowii_v1.2
Vadar_g10524_Vaccinium_darrowii_v1.2
Vadar_g38495_Vaccinium_darrowii_v1.2
Vadar_g18046_Vaccinium_darrowii_v1.2
Vadar_g332_Vaccinium_darrowii_v1.2
Vadar_g43020_Vaccinium_darrowii_v1.2
Vadar_g8482_Vaccinium_darrowii_v1.2
Vadar_g12962_Vaccinium_darrowii_v1.2
Vadar_g33829_Vaccinium_darrowii_v1.2
Vadar_g20866_Vaccinium_darrowii_v1.2
Vadar_g36336_Vaccinium_darrowii_v1.2
Vadar_g20271_Vaccinium_darrowii_v1.2
Vadar_g35625_Vaccinium_darrowii_v1.2
Vadar_g41529_Vaccinium_darrowii_v1.2
Vadar_g26687_Vaccinium_darrowii_v1.2
Vadar_g29099_Vaccinium_darrowii_v1.2
Vadar_g1561_Vaccinium_darrowii_v1.2
Vadar_g46687_Vaccinium_darrowii_v1.2
Vadar_g17046_Vaccinium_darrowii_v1.2
Vadar_g43874_Vaccinium_darrowii_v1.2
Vadar_g46060_Vaccinium_darrowii_v1.2
Vadar_g42111_Vaccinium_darrowii_v1.2
Vadar_g11592_Vaccinium_darrowii_v1.2
Vadar_g14589_Vaccinium_darrowii_v1.2
Vadar_g30349_Vaccinium_darrowii_v1.2
Vadar_g567_Vaccinium_darrowii_v1.2
Vadar_g34605_Vaccinium_darrowii_v1.2
Vadar_g7960_Vaccinium_darrowii_v1.2
Vadar_g36375_Vaccinium_darrowii_v1.2
Vadar_g38487_Vaccinium_darrowii_v1.2
Vadar_g18089_Vaccinium_darrowii_v1.2
Vadar_g25933_Vaccinium_darrowii_v1.2
Vadar_g45625_Vaccinium_darrowii_v1.2
Vadar_g41292_Vaccinium_darrowii_v1.2
Vadar_g37038_Vaccinium_darrowii_v1.2
Vadar_g47319_Vaccinium_darrowii_v1.2
Vadar_g14367_Vaccinium_darrowii_v1.2
Vadar_g11828_Vaccinium_darrowii_v1.2
Vadar_g12603_Vaccinium_darrowii_v1.2
Vadar_g43797_Vaccinium_darrowii_v1.2
Vadar_g44496_Vaccinium_darrowii_v1.2
Vadar_g34247_Vaccinium_darrowii_v1.2
Vadar_g47218_Vaccinium_darrowii_v1.2
Vadar_g2389_Vaccinium_darrowii_v1.2
Vadar_g16179_Vaccinium_darrowii_v1.2
Vadar_g15514_Vaccinium_darrowii_v1.2
Vadar_g14682_Vaccinium_darrowii_v1.2
Vadar_g238_Vaccinium_darrowii_v1.2
Vadar_g17985_Vaccinium_darrowii_v1.2
Vadar_g36915_Vaccinium_darrowii_v1.2
Vadar_g8167_Vaccinium_darrowii_v1.2
Vadar_g7375_Vaccinium_darrowii_v1.2
Vadar_g2447_Vaccinium_darrowii_v1.2
Vadar_g7754_Vaccinium_darrowii_v1.2
Vadar_g21863_Vaccinium_darrowii_v1.2
Vadar_g19599_Vaccinium_darrowii_v1.2
Vadar_g42868_Vaccinium_darrowii_v1.2
Vadar_g45681_Vaccinium_darrowii_v1.2
Vadar_g13208_Vaccinium_darrowii_v1.2
Vadar_g42818_Vaccinium_darrowii_v1.2
Vadar_g580_Vaccinium_darrowii_v1.2
Vadar_g1385_Vaccinium_darrowii_v1.2
Vadar_g5239_Vaccinium_darrowii_v1.2
Vadar_g38446_Vaccinium_darrowii_v1.2
Vadar_g4727_Vaccinium_darrowii_v1.2
Vadar_g24841_Vaccinium_darrowii_v1.2
Vadar_g27197_Vaccinium_darrowii_v1.2
Vadar_g38744_Vaccinium_darrowii_v1.2
Vadar_g10426_Vaccinium_darrowii_v1.2
Vadar_g38886_Vaccinium_darrowii_v1.2
Vadar_g47035_Vaccinium_darrowii_v1.2
Vadar_g46180_Vaccinium_darrowii_v1.2
Vadar_g16247_Vaccinium_darrowii_v1.2
Vadar_g36312_Vaccinium_darrowii_v1.2
Vadar_g26728_Vaccinium_darrowii_v1.2
Vadar_g10984_Vaccinium_darrowii_v1.2
Vadar_g39499_Vaccinium_darrowii_v1.2
Vadar_g11201_Vaccinium_darrowii_v1.2
Vadar_g19598_Vaccinium_darrowii_v1.2
Vadar_g12670_Vaccinium_darrowii_v1.2
Vadar_g24347_Vaccinium_darrowii_v1.2
Vadar_g10973_Vaccinium_darrowii_v1.2
Vadar_g26486_Vaccinium_darrowii_v1.2
Vadar_g7578_Vaccinium_darrowii_v1.2
Vadar_g22423_Vaccinium_darrowii_v1.2
Vadar_g9737_Vaccinium_darrowii_v1.2
Vadar_g37279_Vaccinium_darrowii_v1.2
Vadar_g25296_Vaccinium_darrowii_v1.2
Vadar_g41016_Vaccinium_darrowii_v1.2
Vadar_g26444_Vaccinium_darrowii_v1.2
Vadar_g35356_Vaccinium_darrowii_v1.2
Vadar_g34552_Vaccinium_darrowii_v1.2
Vadar_g29197_Vaccinium_darrowii_v1.2
Vadar_g30951_Vaccinium_darrowii_v1.2
Vadar_g11627_Vaccinium_darrowii_v1.2
Vadar_g24805_Vaccinium_darrowii_v1.2
Vadar_g12432_Vaccinium_darrowii_v1.2
Vadar_g15493_Vaccinium_darrowii_v1.2
Vadar_g4858_Vaccinium_darrowii_v1.2
Vadar_g14774_Vaccinium_darrowii_v1.2
Vadar_g34516_Vaccinium_darrowii_v1.2
Vadar_g11849_Vaccinium_darrowii_v1.2
Vadar_g16822_Vaccinium_darrowii_v1.2
Vadar_g26218_Vaccinium_darrowii_v1.2
Vadar_g17571_Vaccinium_darrowii_v1.2
Vadar_g16884_Vaccinium_darrowii_v1.2
Vadar_g14486_Vaccinium_darrowii_v1.2
Vadar_g45785_Vaccinium_darrowii_v1.2
Vadar_g31602_Vaccinium_darrowii_v1.2
Vadar_g15551_Vaccinium_darrowii_v1.2
Vadar_g4383_Vaccinium_darrowii_v1.2
Vadar_g1560_Vaccinium_darrowii_v1.2
Vadar_g28824_Vaccinium_darrowii_v1.2
Vadar_g26645_Vaccinium_darrowii_v1.2
Vadar_g11349_Vaccinium_darrowii_v1.2
Vadar_g19477_Vaccinium_darrowii_v1.2
Vadar_g14779_Vaccinium_darrowii_v1.2
Vadar_g35756_Vaccinium_darrowii_v1.2
Vadar_g8791_Vaccinium_darrowii_v1.2
Vadar_g44344_Vaccinium_darrowii_v1.2
Vadar_g33299_Vaccinium_darrowii_v1.2
Vadar_g12705_Vaccinium_darrowii_v1.2
Vadar_g42246_Vaccinium_darrowii_v1.2
Vadar_g40490_Vaccinium_darrowii_v1.2
Vadar_g40427_Vaccinium_darrowii_v1.2
Vadar_g32365_Vaccinium_darrowii_v1.2
Vadar_g18748_Vaccinium_darrowii_v1.2
Vadar_g23538_Vaccinium_darrowii_v1.2
Vadar_g32055_Vaccinium_darrowii_v1.2
Vadar_g32992_Vaccinium_darrowii_v1.2
Vadar_g20362_Vaccinium_darrowii_v1.2
Vadar_g45632_Vaccinium_darrowii_v1.2
Vadar_g45542_Vaccinium_darrowii_v1.2
Vadar_g41343_Vaccinium_darrowii_v1.2
Vadar_g32011_Vaccinium_darrowii_v1.2
Vadar_g23802_Vaccinium_darrowii_v1.2
Vadar_g27589_Vaccinium_darrowii_v1.2
Vadar_g45987_Vaccinium_darrowii_v1.2
Vadar_g11319_Vaccinium_darrowii_v1.2
Vadar_g45435_Vaccinium_darrowii_v1.2
Vadar_g37110_Vaccinium_darrowii_v1.2
Vadar_g17524_Vaccinium_darrowii_v1.2
Vadar_g42140_Vaccinium_darrowii_v1.2
Vadar_g29033_Vaccinium_darrowii_v1.2
Vadar_g11402_Vaccinium_darrowii_v1.2
Vadar_g8500_Vaccinium_darrowii_v1.2
Vadar_g28847_Vaccinium_darrowii_v1.2
Vadar_g29566_Vaccinium_darrowii_v1.2
Vadar_g623_Vaccinium_darrowii_v1.2
Vadar_g10185_Vaccinium_darrowii_v1.2
Vadar_g46030_Vaccinium_darrowii_v1.2
Vadar_g23529_Vaccinium_darrowii_v1.2
Vadar_g42164_Vaccinium_darrowii_v1.2
Vadar_g42568_Vaccinium_darrowii_v1.2
Vadar_g2774_Vaccinium_darrowii_v1.2
Vadar_g14031_Vaccinium_darrowii_v1.2
Vadar_g8696_Vaccinium_darrowii_v1.2
Vadar_g6659_Vaccinium_darrowii_v1.2
Vadar_g10310_Vaccinium_darrowii_v1.2
Vadar_g2710_Vaccinium_darrowii_v1.2
Vadar_g30959_Vaccinium_darrowii_v1.2
Vadar_g11892_Vaccinium_darrowii_v1.2
Vadar_g40668_Vaccinium_darrowii_v1.2
Vadar_g11316_Vaccinium_darrowii_v1.2
Vadar_g23926_Vaccinium_darrowii_v1.2
Vadar_g27512_Vaccinium_darrowii_v1.2
Vadar_g38883_Vaccinium_darrowii_v1.2
Vadar_g7246_Vaccinium_darrowii_v1.2
Vadar_g12041_Vaccinium_darrowii_v1.2
Vadar_g16176_Vaccinium_darrowii_v1.2
Vadar_g21527_Vaccinium_darrowii_v1.2
Vadar_g33294_Vaccinium_darrowii_v1.2
Vadar_g23224_Vaccinium_darrowii_v1.2
Vadar_g4064_Vaccinium_darrowii_v1.2
Vadar_g32061_Vaccinium_darrowii_v1.2
Vadar_g30304_Vaccinium_darrowii_v1.2
Vadar_g33939_Vaccinium_darrowii_v1.2
Vadar_g12040_Vaccinium_darrowii_v1.2
Vadar_g16172_Vaccinium_darrowii_v1.2
Vadar_g33497_Vaccinium_darrowii_v1.2
Vadar_g21421_Vaccinium_darrowii_v1.2
Vadar_g12128_Vaccinium_darrowii_v1.2
Vadar_g39285_Vaccinium_darrowii_v1.2
Vadar_g13454_Vaccinium_darrowii_v1.2
Vadar_g39230_Vaccinium_darrowii_v1.2
Vadar_g18438_Vaccinium_darrowii_v1.2
Vadar_g46259_Vaccinium_darrowii_v1.2
Vadar_g20051_Vaccinium_darrowii_v1.2
Vadar_g40978_Vaccinium_darrowii_v1.2
Vadar_g2220_Vaccinium_darrowii_v1.2
Vadar_g6562_Vaccinium_darrowii_v1.2
Vadar_g14536_Vaccinium_darrowii_v1.2
Vadar_g25505_Vaccinium_darrowii_v1.2
Vadar_g26454_Vaccinium_darrowii_v1.2
Vadar_g15226_Vaccinium_darrowii_v1.2
Vadar_g13576_Vaccinium_darrowii_v1.2
Vadar_g43717_Vaccinium_darrowii_v1.2
Vadar_g39223_Vaccinium_darrowii_v1.2
Vadar_g47298_Vaccinium_darrowii_v1.2
Vadar_g26127_Vaccinium_darrowii_v1.2
Vadar_g28262_Vaccinium_darrowii_v1.2
Vadar_g22726_Vaccinium_darrowii_v1.2
Vadar_g10770_Vaccinium_darrowii_v1.2
Vadar_g32164_Vaccinium_darrowii_v1.2
Vadar_g21627_Vaccinium_darrowii_v1.2
Vadar_g272_Vaccinium_darrowii_v1.2
Vadar_g27806_Vaccinium_darrowii_v1.2
Vadar_g31797_Vaccinium_darrowii_v1.2
Vadar_g38191_Vaccinium_darrowii_v1.2
Vadar_g30958_Vaccinium_darrowii_v1.2
Vadar_g15513_Vaccinium_darrowii_v1.2
Vadar_g44012_Vaccinium_darrowii_v1.2
Vadar_g605_Vaccinium_darrowii_v1.2
Vadar_g42268_Vaccinium_darrowii_v1.2
Vadar_g41391_Vaccinium_darrowii_v1.2
Vadar_g8109_Vaccinium_darrowii_v1.2
Vadar_g8296_Vaccinium_darrowii_v1.2
Vadar_g30955_Vaccinium_darrowii_v1.2
Vadar_g8133_Vaccinium_darrowii_v1.2
Vadar_g39920_Vaccinium_darrowii_v1.2
Vadar_g12232_Vaccinium_darrowii_v1.2
Vadar_g35000_Vaccinium_darrowii_v1.2
Vadar_g32364_Vaccinium_darrowii_v1.2
Vadar_g18761_Vaccinium_darrowii_v1.2
Vadar_g3056_Vaccinium_darrowii_v1.2
Vadar_g34604_Vaccinium_darrowii_v1.2
Vadar_g27828_Vaccinium_darrowii_v1.2
Vadar_g44222_Vaccinium_darrowii_v1.2
Vadar_g45265_Vaccinium_darrowii_v1.2
Vadar_g43011_Vaccinium_darrowii_v1.2
Vadar_g41015_Vaccinium_darrowii_v1.2
Vadar_g14896_Vaccinium_darrowii_v1.2
Vadar_g35357_Vaccinium_darrowii_v1.2
Vadar_g31829_Vaccinium_darrowii_v1.2
Vadar_g15864_Vaccinium_darrowii_v1.2
Vadar_g16189_Vaccinium_darrowii_v1.2
Vadar_g3241_Vaccinium_darrowii_v1.2
Vadar_g19441_Vaccinium_darrowii_v1.2
Vadar_g31570_Vaccinium_darrowii_v1.2
Vadar_g30822_Vaccinium_darrowii_v1.2
Vadar_g30960_Vaccinium_darrowii_v1.2
Vadar_g33828_Vaccinium_darrowii_v1.2
Vadar_g6028_Vaccinium_darrowii_v1.2
Vadar_g8166_Vaccinium_darrowii_v1.2
Vadar_g2182_Vaccinium_darrowii_v1.2
Vadar_g4388_Vaccinium_darrowii_v1.2
Vadar_g338_Vaccinium_darrowii_v1.2
Vadar_g6991_Vaccinium_darrowii_v1.2
Vadar_g6289_Vaccinium_darrowii_v1.2
Vadar_g45784_Vaccinium_darrowii_v1.2
Vadar_g27372_Vaccinium_darrowii_v1.2
Vadar_g996_Vaccinium_darrowii_v1.2
Vadar_g9924_Vaccinium_darrowii_v1.2
Vadar_g19063_Vaccinium_darrowii_v1.2
Vadar_g73_Vaccinium_darrowii_v1.2
Vadar_g35363_Vaccinium_darrowii_v1.2
Vadar_g4110_Vaccinium_darrowii_v1.2
Vadar_g11350_Vaccinium_darrowii_v1.2
Vadar_g35416_Vaccinium_darrowii_v1.2
Vadar_g15988_Vaccinium_darrowii_v1.2
Vadar_g1557_Vaccinium_darrowii_v1.2
Vadar_g14897_Vaccinium_darrowii_v1.2
Vadar_g14771_Vaccinium_darrowii_v1.2
Vadar_g44014_Vaccinium_darrowii_v1.2
Vadar_g47211_Vaccinium_darrowii_v1.2
Vadar_g44227_Vaccinium_darrowii_v1.2
Vadar_g26641_Vaccinium_darrowii_v1.2
Vadar_g46584_Vaccinium_darrowii_v1.2
Vadar_g6880_Vaccinium_darrowii_v1.2
Vadar_g37461_Vaccinium_darrowii_v1.2
Vadar_g19457_Vaccinium_darrowii_v1.2
Vadar_g23541_Vaccinium_darrowii_v1.2
Vadar_g26550_Vaccinium_darrowii_v1.2
Vadar_g33748_Vaccinium_darrowii_v1.2
Vadar_g8689_Vaccinium_darrowii_v1.2
Vadar_g29863_Vaccinium_darrowii_v1.2
Vadar_g46662_Vaccinium_darrowii_v1.2
Vadar_g38914_Vaccinium_darrowii_v1.2
Vadar_g7448_Vaccinium_darrowii_v1.2
Vadar_g1386_Vaccinium_darrowii_v1.2
Vadar_g16532_Vaccinium_darrowii_v1.2
Vadar_g45209_Vaccinium_darrowii_v1.2
Vadar_g10632_Vaccinium_darrowii_v1.2
Vadar_g8650_Vaccinium_darrowii_v1.2
Vadar_g19066_Vaccinium_darrowii_v1.2
Vadar_g20650_Vaccinium_darrowii_v1.2
Vadar_g16977_Vaccinium_darrowii_v1.2
Vadar_g22005_Vaccinium_darrowii_v1.2
Vadar_g31831_Vaccinium_darrowii_v1.2
Vadar_g20286_Vaccinium_darrowii_v1.2
Vadar_g29669_Vaccinium_darrowii_v1.2
Vadar_g27178_Vaccinium_darrowii_v1.2
Vadar_g44194_Vaccinium_darrowii_v1.2
Vadar_g44499_Vaccinium_darrowii_v1.2
Vadar_g1083_Vaccinium_darrowii_v1.2
Vadar_g35426_Vaccinium_darrowii_v1.2
Vadar_g14061_Vaccinium_darrowii_v1.2
Vadar_g36632_Vaccinium_darrowii_v1.2
Vadar_g46379_Vaccinium_darrowii_v1.2
Vadar_g12076_Vaccinium_darrowii_v1.2
Vadar_g25252_Vaccinium_darrowii_v1.2
Vadar_g42741_Vaccinium_darrowii_v1.2
Vadar_g30814_Vaccinium_darrowii_v1.2
Vadar_g38423_Vaccinium_darrowii_v1.2
Vadar_g22312_Vaccinium_darrowii_v1.2
Vadar_g46062_Vaccinium_darrowii_v1.2
Vadar_g14770_Vaccinium_darrowii_v1.2
Vadar_g16330_Vaccinium_darrowii_v1.2
Vadar_g26889_Vaccinium_darrowii_v1.2
Vadar_g30952_Vaccinium_darrowii_v1.2
Vadar_g45115_Vaccinium_darrowii_v1.2
Vadar_g45934_Vaccinium_darrowii_v1.2
Vadar_g38917_Vaccinium_darrowii_v1.2
Vadar_g46846_Vaccinium_darrowii_v1.2
Vadar_g25016_Vaccinium_darrowii_v1.2
Vadar_g31827_Vaccinium_darrowii_v1.2
Vadar_g14895_Vaccinium_darrowii_v1.2
Vadar_g45576_Vaccinium_darrowii_v1.2
Vadar_g25354_Vaccinium_darrowii_v1.2
Vadar_g10772_Vaccinium_darrowii_v1.2
Vadar_g5067_Vaccinium_darrowii_v1.2
Vadar_g12918_Vaccinium_darrowii_v1.2
Vadar_g20680_Vaccinium_darrowii_v1.2
Vadar_g39973_Vaccinium_darrowii_v1.2
Vadar_g10308_Vaccinium_darrowii_v1.2
Vadar_g41786_Vaccinium_darrowii_v1.2
Vadar_g44942_Vaccinium_darrowii_v1.2
Vadar_g46613_Vaccinium_darrowii_v1.2
Vadar_g46526_Vaccinium_darrowii_v1.2
Vadar_g3353_Vaccinium_darrowii_v1.2
Vadar_g2656_Vaccinium_darrowii_v1.2
Vadar_g331_Vaccinium_darrowii_v1.2
Vadar_g43920_Vaccinium_darrowii_v1.2
Vadar_g38764_Vaccinium_darrowii_v1.2
Vadar_g42827_Vaccinium_darrowii_v1.2
Vadar_g42691_Vaccinium_darrowii_v1.2
Vadar_g3264_Vaccinium_darrowii_v1.2
Vadar_g34267_Vaccinium_darrowii_v1.2
Vadar_g7359_Vaccinium_darrowii_v1.2
Vadar_g46754_Vaccinium_darrowii_v1.2
Vadar_g6660_Vaccinium_darrowii_v1.2
Vadar_g40697_Vaccinium_darrowii_v1.2
Vadar_g46360_Vaccinium_darrowii_v1.2
Vadar_g19686_Vaccinium_darrowii_v1.2
Vadar_g11335_Vaccinium_darrowii_v1.2
Vadar_g21442_Vaccinium_darrowii_v1.2
Vadar_g26757_Vaccinium_darrowii_v1.2
Vadar_g19935_Vaccinium_darrowii_v1.2
Vadar_g41412_Vaccinium_darrowii_v1.2
